# Supplementary material for: Photodynamic Microbial Defense of Cotton Fabric with 4-Amino-1,8-naphthalimide-Labeled PAMAM Dendrimer
Source: Materials (Basel). 2025 Dec 11;18(24):5570. doi: 10.3390/ma18245570 (PMC12734544; doi:10.3390/ma18245570)
Supplement: Supplementary file 1 [file materials-18-05570-s001.zip]

Archive with 1 entries (1 files):
- materials-4024053-supplementary.pdf
